# Supplementary material for: The Effects of Different Exercises on Insulin Resistance and Testosterone Changes in Women with Polycystic Ovarian Syndrome: A Network Meta-Analysis Study
Source: Healthcare (Basel). 2025 Aug 27;13(17):2132. doi: 10.3390/healthcare13172132 (PMC12427719; doi:10.3390/healthcare13172132)
Supplement: Supplementary file 1 [file healthcare-13-02132-s001.zip]

Archive with 1 entries (1 files):
- healthcare-3796063-supplementary.pdf
